# Supplementary material for: Phloroglucinol Oligomers from Callistemon rigidus as Novel Anti-Hantavirus Replication Agents
Source: Viruses. 2025 Jun 27;17(7):916. doi: 10.3390/v17070916 (PMC12299576; doi:10.3390/v17070916)
Supplement: Supplementary file 1 [file viruses-17-00916-s001.zip]

Archive with 1 entries (1 files):
- viruses-3634307-supplementary.pdf
